# Supplementary material for: Vitamin D Deficiency and the Clinical Outcomes of Calcimimetic Therapy in Dialysis Patients: A Population-Based Study
Source: Nutrients. 2025 Apr 30;17(9):1536. doi: 10.3390/nu17091536 (PMC12073363; doi:10.3390/nu17091536)
Supplement: Supplementary file 1 [file nutrients-17-01536-s001.zip]

Archive with 3 entries (3 files):
- supplementary Data S1 - STROBE checklist.pdf
- supplementary Data S2 -  inclusion and exclusion criteria.pdf
- supplementary Data S3 - propensity score matching.pdf
